# Supplementary material for: Core Temperature Responses in Elite Cricket Players during Australian Summer Conditions
Source: Sports (Basel). 2018 Dec 5;6(4):164. doi: 10.3390/sports6040164 (PMC6315969; doi:10.3390/sports6040164)
Supplement: Supplementary File 1 [file sports-06-00164-s001.zip]

Archive with 1 entries (1 files):
- sports-388225-supplementary.xlsx
