# Supplementary material for: Core Temperature Responses in Elite Cricket Players during Australian Summer Conditions
Source: Sports (Basel). 2018 Dec 5;6(4):164. doi: 10.3390/sports6040164 (PMC6315969; doi:10.3390/sports6040164)
Supplement: Supplementary File 1 [file sports-06-00164-s001.zip › sports-388225-supplementary.xlsx]

## Sheet: Analysis
Dataset	Player	ID	Withinsubject	Role_Bowl1/WK2/Other3	Day	Time	Session	Activity_Fielding1/Batting2/Neither0	TimeFielding	TimeBatting	WBGT	Temp	Humidity	CoreTemp	RPE	Weight	USG
100	1	101	1	2	1	1	0	0	0		19.9	24.8	54.5		5	75.6	1.027
100	1	101	2	2	1	2	0.166667	1	0.167		20.3	25.7	45.6	36.7
100	1	101	3	2	1	3	0.333333	1	0.333667		19.2	24.3	48.3	36.2	5
100	1	101	4	2	1	4	0.5	1	0.500333		21	26.7	42
100	1	101	5	2	1	5	0.666667	1	0.667		19.3	25.6	39.9	37.79	6
100	1	101	6	2	1	6	0.833333	1	0.833667		19.6	25.3	44	37.62	6
100	1	101	7	2	1	7	1	1	1.00033		17.5	23.2	44	37.34	7
100	1	101	8	2	2	1	0	0	0		20.7	25.8	41.6	38.22	4	75.7	1.03
100	1	101	9	2	2	2	0.166667	1	0.167		21.6	26.8	39.9	38.93	5
100	1	101	10	2	2	3	0.333333	1	0.333667		20.6	24.9	46.6		5
100	1	101	11	2	2	4	0.5	0			21.9	27.7	40.7	38.68
100	1	101	12	2	2	5	0.666667	0		0	17.8	23.2	46.1	37.52
100	1	101	13	2	2	6	0.833333	2		0.167	17.6	22.5	48.6	37.81	4
100	1	101	14	2	2	7	1	2		0.333667				37.96	6
100	1	101	15	2	3	1	0	0			20.2	24.3	50.8	37.3	5	76.2	1.03
100	1	101	16	2	3	2	0.166667	0	0		25.6	27.5	25.2	37.58
100	1	101	17	2	3	3	0.333333	1	0.167		18.6	23.4	49.7	37.69	5
100	1	101	18	2	3	4	0.5	1	0.333667		21.2	27.3	41.8		6
100	1	101	19	2	3	5	0.666667	1	0.500333		18.8	23.1	49.9	37.85	7
100	1	101	20	2	3	6	0.833333	1	0.667		20.4	27.2	38.5	37.65	7
100	1	101	21	2	3	7	1	0			18.2	22.6	52.7	37.23
100	1	101	22	2	4	1	0	0			19.2	23.3	53.9	37.48	4	76	1.022
100	1	101	23	2	4	2	0.166667	0			22.9	29.4	42.3
100	1	101	24	2	4	3	0.333333	0			20.6	24.1	55.7
100	1	101	25	2	4	4	0.5	0
100	1	101	26	2	4	5	0.666667	0
100	1	101	27	2	4	6	0.833333	0
100	1	101	28	2	4	7	1	0
100	2	102	1	3	1	1	0	0	0		19.9	24.8	54.5	38	3	82.1	1.017
100	2	102	2	3	1	2	0.166667	1	0.167		20.3	25.7	45.6	37.96	2
100	2	102	3	3	1	3	0.333333	1	0.333667		19.2	24.3	48.3	38.01	3
100	2	102	4	3	1	4	0.5	1	0.500333		21	26.7	42	37.79	2
100	2	102	5	3	1	5	0.666667	1	0.667		19.3	25.6	39.9	38.01	4
100	2	102	6	3	1	6	0.833333	1	0.833667		19.6	25.3	44	38.36
100	2	102	7	3	1	7	1	1	1.00033		17.5	23.2	44	37.66	7
100	2	102	8	3	2	1	0	0	0		20.7	25.8	41.6	37.54	2	79.8	1.015
100	2	102	9	3	2	2	0.166667	1	0.167		21.6	26.8	39.9	37.62	3
100	2	102	10	3	2	3	0.333333	1	0.333667		20.6	24.9	46.6		4
100	2	102	11	3	2	4	0.5	0		0	21.9	27.7	40.7	37.28
100	2	102	12	3	2	5	0.666667	2		0.167	17.8	23.2	46.1	38.8	4
100	2	102	13	3	2	6	0.833333	0			17.6	22.5	48.6
100	2	102	14	3	2	7	1	0
100	2	102	15	3	3	1	0	0			20.2	24.3	50.8	37.88	3	80.8	1.016
100	2	102	16	3	3	2	0.166667	0	0		25.6	27.5	25.2
100	2	102	17	3	3	3	0.333333	1	0.167		18.6	23.4	49.7		1
100	2	102	18	3	3	4	0.5	1	0.333667		21.2	27.3	41.8	37.36	5
100	2	102	19	3	3	5	0.666667	1	0.500333		18.8	23.1	49.9		5
100	2	102	20	3	3	6	0.833333	1	0.667		20.4	27.2	38.5	37.98	6
100	2	102	21	3	3	7	1	0			18.2	22.6	52.7	38.22
100	2	102	22	3	4	1	0	0			19.2	23.3	53.9	37.9		81	1.017
100	2	102	23	3	4	2	0.166667	0			22.9	29.4	42.3
100	2	102	24	3	4	3	0.333333	0			20.6	24.1	55.7
100	2	102	25	3	4	4	0.5	0
100	2	102	26	3	4	5	0.666667	0
100	2	102	27	3	4	6	0.833333	0
100	2	102	28	3	4	7	1	0
100	3	103	1	1	1	1	0	0	0		19.9	24.8	54.5	38.2	3	93.6	1.016
100	3	103	2	1	1	2	0.166667	1	0.167		20.3	25.7	45.6	38.1
100	3	103	3	1	1	3	0.333333	1	0.333667		19.2	24.3	48.3	37.53	6
100	3	103	4	1	1	4	0.5	1	0.500333		21	26.7	42		6
100	3	103	5	1	1	5	0.666667	1	0.667		19.3	25.6	39.9	37.96	5
100	3	103	6	1	1	6	0.833333	1	0.833667		19.6	25.3	44		5
100	3	103	7	1	1	7	1	1	1.00033		17.5	23.2	44	38.3	7
100	3	103	8	1	2	1	0	0	0		20.7	25.8	41.6		4	93.6	1.012
100	3	103	9	1	2	2	0.166667	1	0.167		21.6	26.8	39.9	36.46	5
100	3	103	10	1	2	3	0.333333	1	0.333667		20.6	24.9	46.6	36.53	5
100	3	103	11	1	2	4	0.5	0			21.9	27.7	40.7
100	3	103	12	1	2	5	0.666667	0			17.8	23.2	46.1
100	3	103	13	1	2	6	0.833333	0			17.6	22.5	48.6
100	3	103	14	1	2	7	1	0
100	3	103	15	1	3	1	0	0			20.2	24.3	50.8	37.44	2	93.6	1.016
100	3	103	16	1	3	2	0.166667	0	0		25.6	27.5	25.2
100	3	103	17	1	3	3	0.333333	1	0.167		18.6	23.4	49.7	37.69	1
100	3	103	18	1	3	4	0.5	1	0.333667		21.2	27.3	41.8	38.15	4
100	3	103	19	1	3	5	0.666667	1	0.500333		18.8	23.1	49.9	37.6	6
100	3	103	20	1	3	6	0.833333	1	0.667		20.4	27.2	38.5	37.56	7
100	3	103	21	1	3	7	1	0			18.2	22.6	52.7	37.75
100	3	103	22	1	4	1	0	0			19.2	23.3	53.9			93.5	1.014
100	3	103	23	1	4	2	0.166667	0			22.9	29.4	42.3
100	3	103	24	1	4	3	0.333333	0			20.6	24.1	55.7
100	3	103	25	1	4	4	0.5	0
100	3	103	26	1	4	5	0.666667	0
100	3	103	27	1	4	6	0.833333	0
100	3	103	28	1	4	7	1	0
100	4	104	1	1	1	1	0	0	0		19.9	24.8	54.5		3	77.2	1.016
100	4	104	2	1	1	2	0.166667	1	0.167		20.3	25.7	45.6	36.91	3
100	4	104	3	1	1	3	0.333333	1	0.333667		19.2	24.3	48.3		1
100	4	104	4	1	1	4	0.5	1	0.500333		21	26.7	42	37.81	4
100	4	104	5	1	1	5	0.666667	1	0.667		19.3	25.6	39.9	38.07	6
100	4	104	6	1	1	6	0.833333	1	0.833667		19.6	25.3	44	38.39	1
100	4	104	7	1	1	7	1	1	1.00033		17.5	23.2	44	38.2	6
100	4	104	8	1	2	1	0	0	0		20.7	25.8	41.6	39.25	2	77	1.018
100	4	104	9	1	2	2	0.166667	1	0.167		21.6	26.8	39.9	38.25	2
100	4	104	10	1	2	3	0.333333	1	0.333667		20.6	24.9	46.6	37.82	6
100	4	104	11	1	2	4	0.5	0			21.9	27.7	40.7
100	4	104	12	1	2	5	0.666667	0			17.8	23.2	46.1
100	4	104	13	1	2	6	0.833333	0			17.6	22.5	48.6
100	4	104	14	1	2	7	1	0
100	4	104	15	1	3	1	0	0		0	20.2	24.3	50.8	37.89	3	77.3	1.014
100	4	104	16	1	3	2	0.166667	2		0.167	25.6	27.5	25.2	38.49	3
100	4	104	17	1	3	3	0.333333	1	0.167		18.6	23.4	49.7	38.49	4
100	4	104	18	1	3	4	0.5	1	0.333667		21.2	27.3	41.8		5
100	4	104	19	1	3	5	0.666667	1	0.500333		18.8	23.1	49.9	38.19	7
100	4	104	20	1	3	6	0.833333	1	0.667		20.4	27.2	38.5	38.19	7
100	4	104	21	1	3	7	1	0			18.2	22.6	52.7
100	4	104	22	1	4	1	0	0		0	19.2	23.3	53.9		3	77.4	1.015
100	4	104	23	1	4	2	0.166667	2		0.167	22.9	29.4	42.3	38.41	3
100	4	104	24	1	4	3	0.333333	0			20.6	24.1	55.7
100	4	104	25	1	4	4	0.5	0
100	4	104	26	1	4	5	0.666667	0
100	4	104	27	1	4	6	0.833333	0
100	4	104	28	1	4	7	1	0
100	5	105	1	3	1	1	0	0	0		19.9	24.8	54.5	37.7	3	94.7	1.015
100	5	105	2	3	1	2	0.166667	1	0.167		20.3	25.7	45.6	37.78
100	5	105	3	3	1	3	0.333333	1	0.333667		19.2	24.3	48.3	38.01	2
100	5	105	4	3	1	4	0.5	1	0.500333		21	26.7	42	36.68	2
100	5	105	5	3	1	5	0.666667	1	0.667		19.3	25.6	39.9	38.29	3
100	5	105	6	3	1	6	0.833333	1	0.833667		19.6	25.3	44	37.6	5
100	5	105	7	3	1	7	1	1	1.00033		17.5	23.2	44	38.07	4
100	5	105	8	3	2	1	0	0	0		20.7	25.8	41.6	37.93	2	95.5	1.018
100	5	105	9	3	2	2	0.166667	1	0.167		21.6	26.8	39.9	38.17	4
100	5	105	10	3	2	3	0.333333	1	0.333667		20.6	24.9	46.6	38.5	5
100	5	105	11	3	2	4	0.5	2		0.167	21.9	27.7	40.7	38.98	6
100	5	105	12	3	2	5	0.666667	2		0.333667	17.8	23.2	46.1	38.45	4
100	5	105	13	3	2	6	0.833333	0			17.6	22.5	48.6
100	5	105	14	3	2	7	1	0
100	5	105	15	3	3	1	0	0			20.2	24.3	50.8		4	94.7	1.015
100	5	105	16	3	3	2	0.166667	0	0		25.6	27.5	25.2
100	5	105	17	3	3	3	0.333333	1	0.167		18.6	23.4	49.7		3
100	5	105	18	3	3	4	0.5	1	0.333667		21.2	27.3	41.8		5
100	5	105	19	3	3	5	0.666667	1	0.500333		18.8	23.1	49.9		5
100	5	105	20	3	3	6	0.833333	1	0.667		20.4	27.2	38.5		4
100	5	105	21	3	3	7	1	2		0.167	18.2	22.6	52.7		5
100	5	105	22	3	4	1	0	0			19.2	23.3	53.9	37.71	4	94.8	1.023
100	5	105	23	3	4	2	0.166667	0			22.9	29.4	42.3
100	5	105	24	3	4	3	0.333333	0			20.6	24.1	55.7
100	5	105	25	3	4	4	0.5	0
100	5	105	26	3	4	5	0.666667	0
100	5	105	27	3	4	6	0.833333	0
100	5	105	28	3	4	7	1	0
100	6	106	1	3	1	1	0	0	0		19.9	24.8	54.5	37.3	3	84.7	1.018
100	6	106	2	3	1	2	0.166667	1	0.167		20.3	25.7	45.6	36.94	4
100	6	106	3	3	1	3	0.333333	1	0.333667		19.2	24.3	48.3		3
100	6	106	4	3	1	4	0.5	1	0.500333		21	26.7	42	37.26	3
100	6	106	5	3	1	5	0.666667	1	0.667		19.3	25.6	39.9	37.41	3
100	6	106	6	3	1	6	0.833333	1	0.833667		19.6	25.3	44	36.31	3
100	6	106	7	3	1	7	1	1	1.00033		17.5	23.2	44		6
100	6	106	8	3	2	1	0	0	0		20.7	25.8	41.6	37.69	4	85	1.02
100	6	106	9	3	2	2	0.166667	1	0.167		21.6	26.8	39.9	37.8	5
100	6	106	10	3	2	3	0.333333	1	0.333667		20.6	24.9	46.6	37.96	5
100	6	106	11	3	2	4	0.5	0			21.9	27.7	40.7	37.23
100	6	106	12	3	2	5	0.666667	0		0	17.8	23.2	46.1
100	6	106	13	3	2	6	0.833333	2		0.167	17.6	22.5	48.6	38.99	6
100	6	106	14	3	2	7	1	2		0.333667				38.94	7
100	6	106	15	3	3	1	0	0		0	20.2	24.3	50.8	36.6	3	83.5	1.021
100	6	106	16	3	3	2	0.166667	2		0.167	25.6	27.5	25.2	37.28	4
100	6	106	17	3	3	3	0.333333	1	0.167		18.6	23.4	49.7	36.61	5
100	6	106	18	3	3	4	0.5	1	0.333667		21.2	27.3	41.8	36.63	6
100	6	106	19	3	3	5	0.666667	1	0.500333		18.8	23.1	49.9	36.9	7
100	6	106	20	3	3	6	0.833333	1	0.667		20.4	27.2	38.5	36.68	5
100	6	106	21	3	3	7	1	0			18.2	22.6	52.7	36.72
100	6	106	22	3	4	1	0	0			19.2	23.3	53.9		2	84.3	1.03
100	6	106	23	3	4	2	0.166667	0			22.9	29.4	42.3
100	6	106	24	3	4	3	0.333333	0			20.6	24.1	55.7
100	6	106	25	3	4	4	0.5	0
100	6	106	26	3	4	5	0.666667	0
100	6	106	27	3	4	6	0.833333	0
100	6	106	28	3	4	7	1	0
100	7	107	1	3	1	1	0	0	0		19.9	24.8	54.5	37.6	3	89.6	1.016
100	7	107	2	3	1	2	0.166667	1	0.167		20.3	25.7	45.6	37.6	2
100	7	107	3	3	1	3	0.333333	1	0.333667		19.2	24.3	48.3		2
100	7	107	4	3	1	4	0.5	1	0.500333		21	26.7	42	37.61	2
100	7	107	5	3	1	5	0.666667	1	0.667		19.3	25.6	39.9	38.36	2
100	7	107	6	3	1	6	0.833333	1	0.833667		19.6	25.3	44	37.9	3
100	7	107	7	3	1	7	1	1	1.00033		17.5	23.2	44	37.73	3
100	7	107	8	3	2	1	0	0	0		20.7	25.8	41.6	37.58	3	89.2	1.015
100	7	107	9	3	2	2	0.166667	1	0.167		21.6	26.8	39.9	38.52	2
100	7	107	10	3	2	3	0.333333	1	0.333667		20.6	24.9	46.6	37.13	3
100	7	107	11	3	2	4	0.5	0			21.9	27.7	40.7
100	7	107	12	3	2	5	0.666667	0			17.8	23.2	46.1	37.29
100	7	107	13	3	2	6	0.833333	0			17.6	22.5	48.6
100	7	107	14	3	2	7	1	0						37.89
100	7	107	15	3	3	1	0	0			20.2	24.3	50.8	37.51	3	88.9	1.019
100	7	107	16	3	3	2	0.166667	0	0		25.6	27.5	25.2
100	7	107	17	3	3	3	0.333333	1	0.167		18.6	23.4	49.7		2
100	7	107	18	3	3	4	0.5	1	0.333667		21.2	27.3	41.8	37.44	2
100	7	107	19	3	3	5	0.666667	1	0.500333		18.8	23.1	49.9	37.68	3
100	7	107	20	3	3	6	0.833333	1	0.667		20.4	27.2	38.5	37.68	3
100	7	107	21	3	3	7	1	2		0.167	18.2	22.6	52.7	37.31	5
100	7	107	22	3	4	1	0	0			19.2	23.3	53.9	36.79	3	89.9	1.024
100	7	107	23	3	4	2	0.166667	0			22.9	29.4	42.3	37.66
100	7	107	24	3	4	3	0.333333	0			20.6	24.1	55.7
100	7	107	25	3	4	4	0.5	0
100	7	107	26	3	4	5	0.666667	0
100	7	107	27	3	4	6	0.833333	0
100	7	107	28	3	4	7	1	0
200	1	201	1	3	1	1	0	0	0		19.9	24.8	48.8	38.52	3	79.6	1.008
200	1	201	2	3	1	2	0.166667	1	0.167		25	32	36.1	38.21	5
200	1	201	3	3	1	3	0.333333	1	0.333667		19.3	24.6	47.4	37.97	5
200	1	201	4	3	1	4	0.5	1	0.500333		18.6	23.1	52.5	38.23	5
200	1	201	5	3	1	5	0.666667	1	0.667		18.8	23.6	51.7	37.94	5
200	1	201	6	3	1	6	0.833333	1	0.833667		17.2	20.3	61.4	38.31	5
200	1	201	7	3	1	7	1	0			18.2	22.6	53.3
200	1	201	8	3	2	1	0	0		0	19	23.6	45.5	38.15	2	81.4	1.018
200	1	201	9	3	2	2	0.166667	2		0.167	19	23.5	48.2
200	1	201	10	3	2	3	0.333333	0			20.4	24.9	41.5
200	1	201	11	3	2	4	0.5	0			19.2	23.9	50.2
200	1	201	12	3	2	5	0.666667	0	0		18.9	22.4	56.3	37.3
200	1	201	13	3	2	6	0.833333	1	0.167		19.1	22.7	54.5	38.15	3
200	1	201	14	3	2	7	1	1	0.333667		18.6	21.4	63.6	37.9	5
200	1	201	15	3	3	1	0	0	0		18.3	24	42.8	37.3	2	81	1.016
200	1	201	16	3	3	2	0.166667	1	0.167		19.5	24.7	40.6	37.75	2
200	1	201	17	3	3	3	0.333333	1	0.333667		16.9	21.8	46.5	37.41	2
200	1	201	18	3	3	4	0.5	1	0.500333		17.7	23.1	43.9	37.96	2
200	1	201	19	3	3	5	0.666667	1	0.667		17.1	22.8	42.5	37.81	2
200	1	201	20	3	3	6	0.833333	0		0	15.2	19.6	50.3
200	1	201	21	3	3	7	1	2		0.167	16.4	22.2	43.6	39.22	2
200	1	201	22	3	4	1	0	0						38.04	3	79.5	1.015
200	1	201	23	3	4	2	0.166667	0
200	1	201	24	3	4	3	0.333333	0
200	1	201	25	3	4	4	0.5	0
200	1	201	26	3	4	5	0.666667	0
200	1	201	27	3	4	6	0.833333	0
200	1	201	28	3	4	7	1	0
200	2	202	1	3	1	1	0	0	0		19.9	24.8	48.8	38.04	3	95.5	1.006
200	2	202	2	3	1	2	0.166667	1	0.167		25	32	36.1	37.7	4
200	2	202	3	3	1	3	0.333333	1	0.333667		19.3	24.6	47.4	37.97	5
200	2	202	4	3	1	4	0.5	1	0.500333		18.6	23.1	52.5	38.13	5
200	2	202	5	3	1	5	0.666667	1	0.667		18.8	23.6	51.7	38.17	5
200	2	202	6	3	1	6	0.833333	1	0.833667		17.2	20.3	61.4		5
200	2	202	7	3	1	7	1	0			18.2	22.6	53.3
200	2	202	8	3	2	1	0	0			19	23.6	45.5	38.07	3	95.3	1.011
200	2	202	9	3	2	2	0.166667	0			19	23.5	48.2
200	2	202	10	3	2	3	0.333333	0			20.4	24.9	41.5
200	2	202	11	3	2	4	0.5	0			19.2	23.9	50.2
200	2	202	12	3	2	5	0.666667	0	0		18.9	22.4	56.3	37.42
200	2	202	13	3	2	6	0.833333	1	0.167		19.1	22.7	54.5	38.5	5
200	2	202	14	3	2	7	1	1	0.333667		18.6	21.4	63.6	38	6
200	2	202	15	3	3	1	0	0	0		18.3	24	42.8		2	95.2	1.017
200	2	202	16	3	3	2	0.166667	1	0.167		19.5	24.7	40.6	37.95	5
200	2	202	17	3	3	3	0.333333	1	0.333667		16.9	21.8	46.5	38	5
200	2	202	18	3	3	4	0.5	1	0.500333		17.7	23.1	43.9	38.07	5
200	2	202	19	3	3	5	0.666667	1	0.667		17.1	22.8	42.5	38.19	4
200	2	202	20	3	3	6	0.833333	0			15.2	19.6	50.3
200	2	202	21	3	3	7	1	0			16.4	22.2	43.6
200	2	202	22	3	4	1	0	0						37.4	4	71.2	1.019
200	2	202	23	3	4	2	0.166667	0
200	2	202	24	3	4	3	0.333333	0
200	2	202	25	3	4	4	0.5	0
200	2	202	26	3	4	5	0.666667	0
200	2	202	27	3	4	6	0.833333	0
200	2	202	28	3	4	7	1	0
200	3	203	1	3	1	1	0	0	0		19.9	24.8	48.8		5	83.7	1.002
200	3	203	2	3	1	2	0.166667	1	0.167		25	32	36.1	37.61	5
200	3	203	3	3	1	3	0.333333	1	0.333667		19.3	24.6	47.4	37.75	5
200	3	203	4	3	1	4	0.5	1	0.500333		18.6	23.1	52.5	37.89	5
200	3	203	5	3	1	5	0.666667	1	0.667		18.8	23.6	51.7	37.96	6
200	3	203	6	3	1	6	0.833333	1	0.833667		17.2	20.3	61.4	38.3	5
200	3	203	7	3	1	7	1	0			18.2	22.6	53.3
200	3	203	8	3	2	1	0	0			19	23.6	45.5	38.66	4	83.1	1.021
200	3	203	9	3	2	2	0.166667	0		0	19	23.5	48.2
200	3	203	10	3	2	3	0.333333	2		0.167	20.4	24.9	41.5	38.53	3
200	3	203	11	3	2	4	0.5	2		0.333667	19.2	23.9	50.2		5
200	3	203	12	3	2	5	0.666667	2		0.500333	18.9	22.4	56.3	39.9	5
200	3	203	13	3	2	6	0.833333	1	0.167		19.1	22.7	54.5	38.98	5
200	3	203	14	3	2	7	1	1	0.333667		18.6	21.4	63.6	36.75	6
200	3	203	15	3	3	1	0	0	0		18.3	24	42.8		5	83.7	1.019
200	3	203	16	3	3	2	0.166667	1	0.167		19.5	24.7	40.6	37.37	4
200	3	203	17	3	3	3	0.333333	1	0.333667		16.9	21.8	46.5	37.2	6
200	3	203	18	3	3	4	0.5	1	0.500333		17.7	23.1	43.9	37.17	5
200	3	203	19	3	3	5	0.666667	1	0.667		17.1	22.8	42.5	37.4	7
200	3	203	20	3	3	6	0.833333	0			15.2	19.6	50.3
200	3	203	21	3	3	7	1	0			16.4	22.2	43.6
200	3	203	22	3	4	1	0	0
200	3	203	23	3	4	2	0.166667	0
200	3	203	24	3	4	3	0.333333	0
200	3	203	25	3	4	4	0.5	0
200	3	203	26	3	4	5	0.666667	0
200	3	203	27	3	4	6	0.833333	0
200	3	203	28	3	4	7	1	0
200	4	204	1	1	1	1	0	0	0		19.9	24.8	48.8	38.62	6	70.8	1.003
200	4	204	2	1	1	2	0.166667	1	0.167		25	32	36.1	38.71	7
200	4	204	3	1	1	3	0.333333	1	0.333667		19.3	24.6	47.4	38.98	7
200	4	204	4	1	1	4	0.5	1	0.500333		18.6	23.1	52.5	38.4	7
200	4	204	5	1	1	5	0.666667	1	0.667		18.8	23.6	51.7	37.81	5
200	4	204	6	1	1	6	0.833333	1	0.833667		17.2	20.3	61.4	38.55	6
200	4	204	7	1	1	7	1	0			18.2	22.6	53.3
200	4	204	8	1	2	1	0	0			19	23.6	45.5		4	70.5	1.019
200	4	204	9	1	2	2	0.166667	0			19	23.5	48.2
200	4	204	10	1	2	3	0.333333	0			20.4	24.9	41.5
200	4	204	11	1	2	4	0.5	0		0	19.2	23.9	50.2
200	4	204	12	1	2	5	0.666667	2		0.167	18.9	22.4	56.3	38.29	1
200	4	204	13	1	2	6	0.833333	1	0.167		19.1	22.7	54.5	38.94	5
200	4	204	14	1	2	7	1	1	0.333667		18.6	21.4	63.6		5
200	4	204	15	1	3	1	0	0	0		18.3	24	42.8	37.81	5	70.9	1.021
200	4	204	16	1	3	2	0.166667	1	0.167		19.5	24.7	40.6	38.74	7
200	4	204	17	1	3	3	0.333333	1	0.333667		16.9	21.8	46.5	37.92	6
200	4	204	18	1	3	4	0.5	1	0.500333		17.7	23.1	43.9	38.32	6
200	4	204	19	1	3	5	0.666667	1	0.667		17.1	22.8	42.5	38.57	8
200	4	204	20	1	3	6	0.833333	0			15.2	19.6	50.3
200	4	204	21	1	3	7	1	0			16.4	22.2	43.6
200	4	204	22	1	4	1	0	0
200	4	204	23	1	4	2	0.166667	0
200	4	204	24	1	4	3	0.333333	0
200	4	204	25	1	4	4	0.5	0
200	4	204	26	1	4	5	0.666667	0
200	4	204	27	1	4	6	0.833333	0
200	4	204	28	1	4	7	1	0
300	1	301	1		1	1	0	0			28.2	30.1	65			79	1.022
300	1	301	2	3	1	2	0.166667	0	0		28.6	33.1	50
300	1	301	3	3	1	2.5	0.25	1	0.167		31.5	35.1	51	38.1	6
300	1	301	4	3	1	3	0.333333	1	0.250333		30.3	34.1	54	38.2	7
300	1	301	5	3	1	4	0.5	1	0.417		32.4	34.5	52	38.1	5
300	1	301	6	3	1	4.5	0.583333	1	0.500333		29.5	32.4	55	38	5
300	1	301	7	3	1	5	0.666667	1	0.583667					38.1	5
300	1	301	8	3	1	6	0.833333	0			32.1	35.7	63	38.2	5
300	1	301	9	3	1	6.5	0.916667	0			33.4	37.7	51.9
300	1	301	10	3	1	7	1	0			30.2	35.6	51	37.4
300	1	301	11	3	2	1	0	0			24.8	27.4	75	37.8	6	74	1.025
300	1	301	12	3	2	2	0.166667	0			30.3	33.3	63
300	1	301	13	3	2	2.5	0.25	0			30.9	33.2	56.1
300	1	301	14	3	2	3	0.333333	0	0		30.5	32.2	59.6	37	0
300	1	301	15	3	2	4	0.5	1	0.167		29.1	33.5	53.1
300	1	301	16	3	2	4.5	0.583333	1	0.250333					37.6	6
300	1	301	17	3	2	5	0.666667	1	0.333667		28.6	32.2	50.3
300	1	301	18	3	2	6	0.833333	1	0.500333		26.8	31.8	44.3
300	1	301	19	3	2	6.5	0.916667	1	0.583667		24.5	29.3	44.6	38.2	7
300	1	301	20	3	2	7	1	1	0.667		28.9	32.1	46.9	37.9	6
300	1	301	21	3	3	1	0	0	0		16.4	20.8	48.1	37.5	7	74	1.018
300	1	301	22	3	3	2	0.166667	1	0.167		19.5	24.3	45.7	37	4
300	1	301	23	3	3	3	0.333333	1	0.333667		21.6	25.3	40.3	37.4	4
300	1	301	24	3	3	4	0.5	1	0.500333		21.4	25.4	34.1	37.3	1
300	1	301	25	3	3	5	0.666667	0			17	22.8	38.8
300	1	301	26	3	3	6	0.833333
300	1	301	27	3	3	7	1	0			19.3	24.1	37	37.2	0
300	1	301	28	3	4	1	0
300	1	301	29	3	4	2	0.166667
300	1	301	30	3	4	3	0.333333
300	1	301	31	3	4	4	0.5
300	1	301	32	3	4	5	0.666667
300	1	301	33	3	4	6	0.833333
300	1	301	34	3	4	7	1
300	2	302	1	3	1	1	0	0			28.2	30.1	0.65			79.5	1.013
300	2	302	2	3	1	2	0.166667	0	0		28.6	33.1	0.5
300	2	302	3	3	1	2.5	0.25	1	0.167		31.5	35.1	51	36.6	4
300	2	302	4	3	1	3	0.333333	1	0.250333		30.3	34.1	54	37.8	5
300	2	302	5	3	1	4	0.5	1	0.417		32.4	34.5	52	37	5
300	2	302	6	3	1	4.5	0.583333	1	0.500333		29.5	32.4	55		4
300	2	302	7	3	1	5	0.666667	1	0.583667					37.9	6
300	2	302	8	3	1	6	0.833333	0		0	32.1	35.7	63	37	5
300	2	302	9	3	1	6.5	0.916667	2		0.167	33.4	37.7	51.9	38.7	7
300	2	302	10	3	1	7	1	0			30.2	35.6	51	37.7
300	2	302	11	3	2	1	0	0			24.8	27.4	0.75	37.9	3		1.021
300	2	302	12	3	2	2	0.166667	0			30.3	33.3	0.63
300	2	302	13	3	2	2.5	0.25	0			30.9	33.2	56.1
300	2	302	14	3	2	3	0.333333	0	0		30.5	32.2	59.6		0
300	2	302	15	3	2	4	0.5	1	0.167		29.1	33.5	53.1	37.5	5
300	2	302	16	3	2	4.5	0.583333	1	0.250333						3
300	2	302	17	3	2	5	0.666667	1	0.333667		28.6	32.2	50.3
300	2	302	18	3	2	6	0.833333	1	0.500333		26.8	31.8	44.3	37.5	2.5
300	2	302	19	3	2	6.5	0.916667	1	0.583667		24.5	29.3	44.6	37.4	4
300	2	302	20	3	2	7	1	1	0.667		28.9	32.1	46.9	37.6	3
300	2	302	21	3	3	1	0	0	0		16.4	20.8	48.1	37.2	3	78.4	1.02
300	2	302	22	3	3	2	0.166667	1	0.167		19.5	24.3	45.7	37.6	3
300	2	302	23	3	3	3	0.333333	1	0.333667		21.6	25.3	40.3	37.9	4
300	2	302	24	3	3	4	0.5	1	0.500333		21.4	25.4	34.1	37.7	2
300	2	302	25	3	3	5	0.666667	0			17	22.8	38.8
300	2	302	26	3	3	6	0.833333
300	2	302	27	3	3	7	1	0			19.3	24.1	0.37
300	2	302	28	3	4	1	0
300	2	302	29	3	4	2	0.166667
300	2	302	30	3	4	3	0.333333
300	2	302	31	3	4	4	0.5
300	2	302	32	3	4	5	0.666667
300	2	302	33	3	4	6	0.833333
300	2	302	34	3	4	7	1
300	3	303	1	2	1	1	0	0			28.2	30.1	0.65			86	1.017
300	3	303	2	2	1	2	0.166667	0	0		28.6	33.1	0.5
300	3	303	3	2	1	2.5	0.25	1	0.167		31.5	35.1	51	38.3	7
300	3	303	4	2	1	3	0.333333	1	0.250333		30.3	34.1	54	38.6	6
300	3	303	5	2	1	4	0.5	1	0.417		32.4	34.5	52	36.7	5
300	3	303	6	2	1	4.5	0.583333	1	0.500333		29.5	32.4	55	38.4	5
300	3	303	7	2	1	5	0.666667	1	0.583667					38.4	5
300	3	303	8	2	1	6	0.833333	0			32.1	35.7	63	38.2	7
300	3	303	9	2	1	6.5	0.916667	0			33.4	37.7	51.9	37.8
300	3	303	10	2	1	7	1	0			30.2	35.6	51	37.8
300	3	303	11	2	2	1	0	0		0	24.8	27.4	0.75	37.97	6	84.8	1.019
300	3	303	12	2	2	2	0.166667	2		0.167	30.3	33.3	0.63	38.5	5
300	3	303	13	2	2	2.5	0.25	2		0.250333	30.9	33.2	56.1	37.9	6
300	3	303	14	2	2	3	0.333333	0	0		30.5	32.2	59.6	37.5	0
300	3	303	15	2	2	4	0.5	1	0.167		29.1	33.5	53.1	37.8	5
300	3	303	16	2	2	4.5	0.583333	1	0.250333					37.5	5
300	3	303	17	2	2	5	0.666667	1	0.333667		28.6	32.2	50.3
300	3	303	18	2	2	6	0.833333	1	0.500333		26.8	31.8	44.3	37.5	6
300	3	303	19	2	2	6.5	0.916667	1	0.583667		24.5	29.3	44.6	37.9	6
300	3	303	20	2	2	7	1	1	0.667		28.9	32.1	46.9	37.7	6
300	3	303	21	2	3	1	0	0	0		16.4	20.8	48.1	37.2	6	84.7	1.023
300	3	303	22	2	3	2	0.166667	1	0.167		19.5	24.3	45.7	36.1	5
300	3	303	23	2	3	3	0.333333	1	0.333667		21.6	25.3	40.3	36.5	5
300	3	303	24	2	3	4	0.5	1	0.500333		21.4	25.4	34.1	37.2	3
300	3	303	25	2	3	5	0.666667	2		0.167	17	22.8	38.8	38.2	5
300	3	303	26	2	3	6	0.833333
300	3	303	27	2	3	7	1	0			19.3	24.1	0.37	37.9	0
300	3	303	28	2	4	1	0
300	3	303	29	2	4	2	0.166667
300	3	303	30	2	4	3	0.333333
300	3	303	31	2	4	4	0.5
300	3	303	32	2	4	5	0.666667
300	3	303	33	2	4	6	0.833333
300	3	303	34	2	4	7	1
300	4	304	1	1	1	1	0	0			28.2	30.1	0.65			87.3	1.019
300	4	304	2	1	1	2	0.166667	0	0		28.6	33.1	0.5
300	4	304	3	1	1	2.5	0.25	1	0.167		31.5	35.1	51		7.5
300	4	304	4	1	1	3	0.333333	1	0.250333		30.3	34.1	54	38.5	7
300	4	304	5	1	1	4	0.5	1	0.417		32.4	34.5	52	38.8	8
300	4	304	6	1	1	4.5	0.583333	1	0.500333		29.5	32.4	55	39	5
300	4	304	7	1	1	5	0.666667	1	0.583667					38.7	8
300	4	304	8	1	1	6	0.833333	0			32.1	35.7	63	38.7	7.5
300	4	304	9	1	1	6.5	0.916667	0			33.4	37.7	51.9
300	4	304	10	1	1	7	1	0			30.2	35.6	51	38.2
300	4	304	11	1	2	1	0	0			24.8	27.4	0.75	37.9	2	85.9	1.025
300	4	304	12	1	2	2	0.166667	0		0	30.3	33.3	0.63
300	4	304	13	1	2	2.5	0.25	2		0.167	30.9	33.2	56.1	38	1
300	4	304	14	1	2	3	0.333333	2		0.250333	30.5	32.2	59.6	38	1
300	4	304	15	1	2	4	0.5	1	0.167		29.1	33.5	53.1	38.5	7
300	4	304	16	1	2	4.5	0.583333	1	0.250333						6
300	4	304	17	1	2	5	0.666667	1	0.333667		28.6	32.2	50.3
300	4	304	18	1	2	6	0.833333	1	0.500333		26.8	31.8	44.3		4
300	4	304	19	1	2	6.5	0.916667	1	0.583667		24.5	29.3	44.6	38	6
300	4	304	20	1	2	7	1	1	0.667		28.9	32.1	46.9	38.5	7
300	4	304	21	1	3	1	0	0	0		16.4	20.8	48.1	38.1	2	86.1	1.023
300	4	304	22	1	3	2	0.166667	1	0.167		19.5	24.3	45.7	38.3	5
300	4	304	23	1	3	3	0.333333	1	0.333667		21.6	25.3	40.3	38.6	5
300	4	304	24	1	3	4	0.5	1	0.500333		21.4	25.4	34.1	38.8	3
300	4	304	25	1	3	5	0.666667	0			17	22.8	38.8	38.2	0
300	4	304	26	1	3	6	0.833333
300	4	304	27	1	3	7	1	0			19.3	24.1	0.37
300	4	304	28	1	4	1	0
300	4	304	29	1	4	2	0.166667
300	4	304	30	1	4	3	0.333333
300	4	304	31	1	4	4	0.5
300	4	304	32	1	4	5	0.666667
300	4	304	33	1	4	6	0.833333
300	4	304	34	1	4	7	1
300	5	305	1	1	1	1	0	0			28.2	30.1	0.65			87.8	1.022
300	5	305	2	1	1	2	0.166667	0	0		28.6	33.1	0.5
300	5	305	3	1	1	2.5	0.25	1	0.167		31.5	35.1	51	38.3	7
300	5	305	4	1	1	3	0.333333	1	0.250333		30.3	34.1	54	36.5	7
300	5	305	5	1	1	4	0.5	1	0.417		32.4	34.5	52	37.9	3
300	5	305	6	1	1	4.5	0.583333	1	0.500333		29.5	32.4	55	39.1	7
300	5	305	7	1	1	5	0.666667	1	0.583667					38	6
300	5	305	8	1	1	6	0.833333	0			32.1	35.7	63	38.9	8
300	5	305	9	1	1	6.5	0.916667	0			33.4	37.7	51.9	37
300	5	305	10	1	1	7	1	0			30.2	35.6	51	37
300	5	305	11	1	2	1	0	0			24.8	27.4	0.75	37.6	3	86.1	1.02
300	5	305	12	1	2	2	0.166667	0			30.3	33.3	0.63
300	5	305	13	1	2	2.5	0.25	0			30.9	33.2	56.1
300	5	305	14	1	2	3	0.333333	0	0		30.5	32.2	59.6	36.8
300	5	305	15	1	2	4	0.5	1	0.167		29.1	33.5	53.1	37.5	2
300	5	305	16	1	2	4.5	0.583333	1	0.250333						6.5
300	5	305	17	1	2	5	0.666667	1	0.333667		28.6	32.2	50.3
300	5	305	18	1	2	6	0.833333	1	0.500333		26.8	31.8	44.3	37.4	3.5
300	5	305	19	1	2	6.5	0.916667	1	0.583667		24.5	29.3	44.6
300	5	305	20	1	2	7	1	1	0.667		28.9	32.1	46.9		7
300	5	305	21	1	3	1	0	0	0		16.4	20.8	48.1	36.3	1	86	1.02
300	5	305	22	1	3	2	0.166667	1	0.167		19.5	24.3	45.7		5
300	5	305	23	1	3	3	0.333333	1	0.333667		21.6	25.3	40.3	37.1	5
300	5	305	24	1	3	4	0.5	1	0.500333		21.4	25.4	34.1		1
300	5	305	25	1	3	5	0.666667	0			17	22.8	38.8
300	5	305	26	1	3	6	0.833333
300	5	305	27	1	3	7	1	0			19.3	24.1	0.37		0
300	5	305	28	1	4	1	0
300	5	305	29	1	4	2	0.166667
300	5	305	30	1	4	3	0.333333
300	5	305	31	1	4	4	0.5
300	5	305	32	1	4	5	0.666667
300	5	305	33	1	4	6	0.833333
300	5	305	34	1	4	7	1
400	1	401	1	1	1	1	0	0	0		25.8	30.9	31	37.4	0	77.4	1.016
400	1	401	2	1	1	2	0.166667	1	0.167		28.5	39.3	22.4
400	1	401	3	1	1	3	0.333333	1	0.333667		27.6	42.1	18.6	38.65	5
400	1	401	4	1	1	4	0.5	1	0.500333		27.5	41.8	16.8
400	1	401	5	1	1	5	0.666667	1	0.667		20.7	30.8	21.4	38.53	5
400	1	401	6	1	1	6	0.833333	1	0.833667		18.3	26.1	29.1
400	1	401	7	1	1	7	1	1	1.00033		17.9	25.7	30	37.87	5
400	1	401	8	1	2	1	0	0	0		30.5	40.8	19.9	37.16		76.95	1.01
400	1	401	9	1	2	2	0.166667	1	0.167		26.4	43.7	13.5	38.64	3
400	1	401	10	1	2	3	0.333333	0
400	1	401	11	1	2	4	0.5	0			24.8	32.4	23.3
400	1	401	12	1	2	5	0.666667	0			19.6	27.7	27.3
400	1	401	13	1	2	6	0.833333	0			16.9	23.2	32.6
400	1	401	14	1	2	7	1	0			18.3	25.9	27.3	37.61
400	1	401	15	1	3	1	0	0			25.9	33.7	33	37.33		77.5	1.012
400	1	401	16	1	3	2	0.166667	0
400	1	401	17	1	3	3	0.333333	0			29.8	38.4	37.2
400	1	401	18	1	3	4	0.5	0
400	1	401	19	1	3	5	0.666667	0	0		24.3	32.9	39.5	37.51
400	1	401	20	1	3	6	0.833333	1	0.167		23	28.2	30.9
400	1	401	21	1	3	7	1	1	0.333667		21.1	26.2	48.1		5
400	1	401	22	1	4	1	0	0	0		26.9	30.6	52.9	37.15		78.3	1.006
400	1	401	23	1	4	2	0.166667	1	0.167
400	1	401	24	1	4	3	0.333333	1	0.333667		28.1	32.1	53.5		5
400	1	401	25	1	4	4	0.5	1	0.500333		20.5	23.1	72
400	1	401	26	1	4	5	0.666667	1	0.667		22.4	26.4	63	38.38	6
400	1	401	27	1	4	6	0.833333	1	0.833667
400	1	401	28	1	4	7	1	1	1.00033					37.3	3
400	2	402	1		1	1	0	0	0		25.8	30.9	31
400	2	402	2		1	2	0.166667	1	0.167		28.5	39.3	22.4
400	2	402	3		1	3	0.333333	1	0.333667		27.6	42.1	18.6
400	2	402	4		1	4	0.5	1	0.500333		27.5	41.8	16.8
400	2	402	5		1	5	0.666667	1	0.667		20.7	30.8	21.4
400	2	402	6		1	6	0.833333	1	0.833667		18.3	26.1	29.1
400	2	402	7		1	7	1	1	1.00033		17.9	25.7	30
400	2	402	8		2	1	0	0	0		30.5	40.8	19.9
400	2	402	9		2	2	0.166667	1	0.167		26.4	43.7	13.5
400	2	402	10		2	3	0.333333	0
400	2	402	11		2	4	0.5	0			24.8	32.4	23.3
400	2	402	12		2	5	0.666667	0			19.6	27.7	27.3
400	2	402	13		2	6	0.833333	0			16.9	23.2	32.6
400	2	402	14		2	7	1	0			18.3	25.9	27.3
400	2	402	15		3	1	0	0			25.9	33.7	33
400	2	402	16		3	2	0.166667	0
400	2	402	17		3	3	0.333333	0			29.8	38.4	37.2
400	2	402	18		3	4	0.5	0
400	2	402	19		3	5	0.666667	0	0		24.3	32.9	39.5
400	2	402	20		3	6	0.833333	1	0.167		23	28.2	30.9
400	2	402	21		3	7	1	1	0.333667		21.1	26.2	48.1
400	2	402	22		4	1	0	0	0		26.9	30.6	52.9
400	2	402	23		4	2	0.166667	1	0.167
400	2	402	24		4	3	0.333333	1	0.333667		28.1	32.1	53.5
400	2	402	25		4	4	0.5	1	0.500333		20.5	23.1	72
400	2	402	26		4	5	0.666667	1	0.667		22.4	26.4	63
400	2	402	27		4	6	0.833333	1	0.833667
400	2	402	28		4	7	1	1	1.00033
400	3	403	1	3	1	1	0	0	0		25.8	30.9	31	36.6	0	82.55	1.006
400	3	403	2	3	1	2	0.166667	1	0.167		28.5	39.3	22.4
400	3	403	3	3	1	3	0.333333	1	0.333667		27.6	42.1	18.6	38.1	3
400	3	403	4	3	1	4	0.5	1	0.500333		27.5	41.8	16.8
400	3	403	5	3	1	5	0.666667	1	0.667		20.7	30.8	21.4	38.13	3
400	3	403	6	3	1	6	0.833333	1	0.833667		18.3	26.1	29.1
400	3	403	7	3	1	7	1	1	1.00033		17.9	25.7	30	38.23	3
400	3	403	8	3	2	1	0	0	0		30.5	40.8	19.9	37.76		82.65	1.012
400	3	403	9	3	2	2	0.166667	1	0.167		26.4	43.7	13.5	37.95	2
400	3	403	10	3	2	3	0.333333	0
400	3	403	11	3	2	4	0.5	0		0	24.8	32.4	23.3
400	3	403	12	3	2	5	0.666667	2		0.167	19.6	27.7	27.3	38.39	4
400	3	403	13	3	2	6	0.833333	0		0	16.9	23.2	32.6
400	3	403	14	3	2	7	1	2		0.167	18.3	25.9	27.3	38.28	4
400	3	403	15	3	3	1	0	0			25.9	33.7	33	37.86		82.95	1.016
400	3	403	16	3	3	2	0.166667	0		0
400	3	403	17	3	3	3	0.333333	2		0.167	29.8	38.4	37.2	38.74	4
400	3	403	18	3	3	4	0.5	0
400	3	403	19	3	3	5	0.666667	0	0		24.3	32.9	39.5	38.1
400	3	403	20	3	3	6	0.833333	1	0.167		23	28.2	30.9
400	3	403	21	3	3	7	1	1	0.333667		21.1	26.2	48.1	38.22	3
400	3	403	22	3	4	1	0	0	0		26.9	30.6	52.9	37.72		83.4	1.015
400	3	403	23	3	4	2	0.166667	1	0.167
400	3	403	24	3	4	3	0.333333	1	0.333667		28.1	32.1	53.5	37.87	2
400	3	403	25	3	4	4	0.5	1	0.500333		20.5	23.1	72
400	3	403	26	3	4	5	0.666667	1	0.667		22.4	26.4	63	38.72	2
400	3	403	27	3	4	6	0.833333	1	0.833667
400	3	403	28	3	4	7	1	1	1.00033					38.14	2
400	4	404	1	2	1	1	0	0	0		25.8	30.9	31		0	94.45	1.014
400	4	404	2	2	1	2	0.166667	1	0.167		28.5	39.3	22.4
400	4	404	3	2	1	3	0.333333	1	0.333667		27.6	42.1	18.6	38.27	5
400	4	404	4	2	1	4	0.5	1	0.500333		27.5	41.8	16.8
400	4	404	5	2	1	5	0.666667	1	0.667		20.7	30.8	21.4	38.61	5
400	4	404	6	2	1	6	0.833333	1	0.833667		18.3	26.1	29.1
400	4	404	7	2	1	7	1	1	1.00033		17.9	25.7	30	38.52	4
400	4	404	8	2	2	1	0	0	0		30.5	40.8	19.9	37.63		94	1.007
400	4	404	9	2	2	2	0.166667	1	0.167		26.4	43.7	13.5	36.94	1
400	4	404	10	2	2	3	0.333333	0
400	4	404	11	2	2	4	0.5	0			24.8	32.4	23.3
400	4	404	12	2	2	5	0.666667	0			19.6	27.7	27.3
400	4	404	13	2	2	6	0.833333	0			16.9	23.2	32.6
400	4	404	14	2	2	7	1	0			18.3	25.9	27.3	38.21
400	4	404	15	2	3	1	0	0			25.9	33.7	33			93.7	1.015
400	4	404	16	2	3	2	0.166667	0
400	4	404	17	2	3	3	0.333333	0			29.8	38.4	37.2
400	4	404	18	2	3	4	0.5	0
400	4	404	19	2	3	5	0.666667	0	0		24.3	32.9	39.5	38.43
400	4	404	20	2	3	6	0.833333	1	0.167		23	28.2	30.9
400	4	404	21	2	3	7	1	1	0.333667		21.1	26.2	48.1	38.06	4
400	4	404	22	2	4	1	0	0	0		26.9	30.6	52.9	37.74		95	1.013
400	4	404	23	2	4	2	0.166667	1	0.167
400	4	404	24	2	4	3	0.333333	1	0.333667		28.1	32.1	53.5		3
400	4	404	25	2	4	4	0.5	1	0.500333		20.5	23.1	72
400	4	404	26	2	4	5	0.666667	1	0.667		22.4	26.4	63	37.79	3
400	4	404	27	2	4	6	0.833333	1	0.833667
400	4	404	28	2	4	7	1	1	1.00033						2
400	5	405	1	1	1	1	0	0	0		25.8	30.9	31			84.6	1.015
400	5	405	2	1	1	2	0.166667	1	0.167		28.5	39.3	22.4
400	5	405	3	1	1	3	0.333333	1	0.333667		27.6	42.1	18.6	38.03	6
400	5	405	4	1	1	4	0.5	1	0.500333		27.5	41.8	16.8
400	5	405	5	1	1	5	0.666667	1	0.667		20.7	30.8	21.4	38.53	6
400	5	405	6	1	1	6	0.833333	1	0.833667		18.3	26.1	29.1
400	5	405	7	1	1	7	1	1	1.00033		17.9	25.7	30	38.38	8
400	5	405	8	1	2	1	0	0	0		30.5	40.8	19.9	36.68		83.7	1.003
400	5	405	9	1	2	2	0.166667	1	0.167		26.4	43.7	13.5		5
400	5	405	10	1	2	3	0.333333	0
400	5	405	11	1	2	4	0.5	0			24.8	32.4	23.3
400	5	405	12	1	2	5	0.666667	0			19.6	27.7	27.3
400	5	405	13	1	2	6	0.833333	0			16.9	23.2	32.6
400	5	405	14	1	2	7	1	0			18.3	25.9	27.3	37.35
400	5	405	15	1	3	1	0	0			25.9	33.7	33	37.16		85.1	1.006
400	5	405	16	1	3	2	0.166667	0
400	5	405	17	1	3	3	0.333333	0			29.8	38.4	37.2
400	5	405	18	1	3	4	0.5	0
400	5	405	19	1	3	5	0.666667	0	0		24.3	32.9	39.5	37.16
400	5	405	20	1	3	6	0.833333	1	0.167		23	28.2	30.9
400	5	405	21	1	3	7	1	1	0.333667		21.1	26.2	48.1	37.4	6
400	5	405	22	1	4	1	0	0	0		26.9	30.6	52.9	36.93		85.65	1.004
400	5	405	23	1	4	2	0.166667	1	0.167
400	5	405	24	1	4	3	0.333333	1	0.333667		28.1	32.1	53.5	36.47	6
400	5	405	25	1	4	4	0.5	1	0.500333		20.5	23.1	72
400	5	405	26	1	4	5	0.666667	1	0.667		22.4	26.4	63	38.15	7
400	5	405	27	1	4	6	0.833333	1	0.833667
400	5	405	28	1	4	7	1	1	1.00033					37.73	2
400	6	406	1	3	1	1	0	0	0		25.8	30.9	31	37.81	0	82.1	1.011
400	6	406	2	3	1	2	0.166667	1	0.167		28.5	39.3	22.4
400	6	406	3	3	1	3	0.333333	1	0.333667		27.6	42.1	18.6	38.28	2
400	6	406	4	3	1	4	0.5	1	0.500333		27.5	41.8	16.8
400	6	406	5	3	1	5	0.666667	1	0.667		20.7	30.8	21.4	38.48	3
400	6	406	6	3	1	6	0.833333	1	0.833667		18.3	26.1	29.1
400	6	406	7	3	1	7	1	1	1.00033		17.9	25.7	30	37.95	3
400	6	406	8	3	2	1	0	0	0		30.5	40.8	19.9	37.57		81.3	1.012
400	6	406	9	3	2	2	0.166667	1	0.167		26.4	43.7	13.5	37.64	2
400	6	406	10	3	2	3	0.333333	0
400	6	406	11	3	2	4	0.5	0			24.8	32.4	23.3
400	6	406	12	3	2	5	0.666667	0			19.6	27.7	27.3
400	6	406	13	3	2	6	0.833333	0			16.9	23.2	32.6
400	6	406	14	3	2	7	1	0			18.3	25.9	27.3	37.49
400	6	406	15	3	3	1	0	0			25.9	33.7	33	37.64		81.3	1.014
400	6	406	16	3	3	2	0.166667	0
400	6	406	17	3	3	3	0.333333	0			29.8	38.4	37.2
400	6	406	18	3	3	4	0.5	0
400	6	406	19	3	3	5	0.666667	0	0		24.3	32.9	39.5	37.73
400	6	406	20	3	3	6	0.833333	1	0.167		23	28.2	30.9
400	6	406	21	3	3	7	1	1	0.333667		21.1	26.2	48.1	38.45	3
400	6	406	22	3	4	1	0	0	0		26.9	30.6	52.9			82.4	1.017
400	6	406	23	3	4	2	0.166667	1	0.167
400	6	406	24	3	4	3	0.333333	1	0.333667		28.1	32.1	53.5	37.86	2
400	6	406	25	3	4	4	0.5	1	0.500333		20.5	23.1	72
400	6	406	26	3	4	5	0.666667	1	0.667		22.4	26.4	63		3
400	6	406	27	3	4	6	0.833333	1	0.833667
400	6	406	28	3	4	7	1	1	1.00033						2
400	7	407	1	1	1	1	0	0	0		25.8	30.9	31	36.21	0	82.85	1.012
400	7	407	2	1	1	2	0.166667	1	0.167		28.5	39.3	22.4
400	7	407	3	1	1	3	0.333333	1	0.333667		27.6	42.1	18.6	38.33	5
400	7	407	4	1	1	4	0.5	1	0.500333		27.5	41.8	16.8
400	7	407	5	1	1	5	0.666667	1	0.667		20.7	30.8	21.4	38.52	6
400	7	407	6	1	1	6	0.833333	1	0.833667		18.3	26.1	29.1
400	7	407	7	1	1	7	1	1	1.00033		17.9	25.7	30	37.46	8
400	7	407	8	1	2	1	0	0	0		30.5	40.8	19.9	37.17		82.45	1.018
400	7	407	9	1	2	2	0.166667	1	0.167		26.4	43.7	13.5	38.1	7
400	7	407	10	1	2	3	0.333333	0
400	7	407	11	1	2	4	0.5	0			24.8	32.4	23.3
400	7	407	12	1	2	5	0.666667	0			19.6	27.7	27.3
400	7	407	13	1	2	6	0.833333	0			16.9	23.2	32.6
400	7	407	14	1	2	7	1	0			18.3	25.9	27.3	37.8
400	7	407	15	1	3	1	0	0			25.9	33.7	33	36.75		83.6	1.017
400	7	407	16	1	3	2	0.166667	0
400	7	407	17	1	3	3	0.333333	0			29.8	38.4	37.2
400	7	407	18	1	3	4	0.5	0	0
400	7	407	19	1	3	5	0.666667	1	0.167		24.3	32.9	39.5	37.99
400	7	407	20	1	3	6	0.833333	1	0.333667		23	28.2	30.9
400	7	407	21	1	3	7	1	1	0.500333		21.1	26.2	48.1	38.16	5
400	7	407	22	1	4	1	0	0	0		26.9	30.6	52.9	37.04		84.3	1.011
400	7	407	23	1	4	2	0.166667	1	0.167
400	7	407	24	1	4	3	0.333333	1	0.333667		28.1	32.1	53.5		4
400	7	407	25	1	4	4	0.5	1	0.500333		20.5	23.1	72
400	7	407	26	1	4	5	0.666667	1	0.667		22.4	26.4	63	38.34	5
400	7	407	27	1	4	6	0.833333	1	0.833667
400	7	407	28	1	4	7	1	1	1.00033					37.85	4
500	1	501	1	2	1	1	0	0	0		24.6	31	24		1	80	1.003
500	1	501	2	2	1	2	0.166667	1	0.167		30.2	38.7	36.7		5
500	1	501	3	2	1	3	0.333333	1	0.333667		29	36.5	43.2		4
500	1	501	4	2	1	4	0.5	1	0.500333		30.6	35.1	43.8		4
500	1	501	5	2	1	5	0.666667	1	0.667		24.1	27.8	63.3		4.5
500	1	501	6	2	1	6	0.833333	1	0.833667		23.7	26.6	69.2		5
500	1	501	7	2	1	7	1	1	1.00033		24.2	26	71.4		4
500	1	501	8	2	2	1	0	0			30.9	41.4	30.7	37.75	0	79.5	1.009
500	1	501	9	2	2	2	0.166667	0			30.9	35.9	48.1		1
500	1	501	10	2	2	3	0.333333	0			30.3	38.8	42.4		1
500	1	501	11	2	2	4	0.5	0			26.5	33.2	46.5		1
500	1	501	12	2	2	5	0.666667	0		0	23.7	29	53	37.7389	1
500	1	501	13	2	2	6	0.833333	2		0.167	23.2	26.4	70	38.7889	4
500	1	501	14	2	2	7	1	2		0.333667	23.6	25.4	79.1	39.0556	5
500	1	501	15	2	3	1	0	0	0		32.3	40.1	22.7		6	78.4	1.011
500	1	501	16	2	3	2	0.166667	1	0.167		30	34.2	47	38.8556	5
500	1	501	17	2	3	3	0.333333	1	0.333667		31.9	38.8	45.4	38.3556	5
500	1	501	18	2	3	4	0.5	1	0.500333		26.8	31.1	62.2	38.3278	4
500	1	501	19	2	3	5	0.666667	1	0.667		24.9	27.7	72.6	38.4167	4
500	1	501	20	2	3	6	0.833333	1	0.833667		24.8	26.9	77.7	38.2167	4
500	1	501	21	2	3	7	1	1	1.00033		24.6	26.7	77.7	38.0778	4.5
500	1	501	22	2	4	1	0	0	0		30.8	33.1	52	37.05	1	78.2	1.002
500	1	501	23	2	4	2	0.166667	1	0.167		30.1	33.8	52.7	37.3	4
500	1	501	24	2	4	3	0.333333	1	0.333667					38.2278	4
500	1	501	25	2	4	4	0.5	0			25.8	28.9	66.2	37.1556	1
500	1	501	26	2	4	5	0.666667	0			24.9	27.6	71.6	37.1556	1
500	1	501	27	2	4	6	0.833333	0						37.35
500	1	501	28	2	4	7	1	0			24.7	27.3	74.3	37.3778	1
500	2	502	1	3	1	1	0	0	0		24.6	31	24	38.3389	1	92.6	1.0016
500	2	502	2	3	1	2	0.166667	1	0.167		30.2	38.7	36.7		3
500	2	502	3	3	1	3	0.333333	1	0.333667		29	36.5	43.2	38.6556	3
500	2	502	4	3	1	4	0.5	1	0.500333		30.6	35.1	43.8	38.4667	4
500	2	502	5	3	1	5	0.666667	1	0.667		24.1	27.8	63.3	38.7889	4
500	2	502	6	3	1	6	0.833333	1	0.833667		23.7	26.6	69.2	38.65	4
500	2	502	7	3	1	7	1	1	1.00033		24.2	26	71.4		4
500	2	502	8	3	2	1	0	0			30.9	41.4	30.7	38.25	0	92.2	1.105
500	2	502	9	3	2	2	0.166667	0		0	30.9	35.9	48.1	38.1167	1
500	2	502	10	3	2	3	0.333333	2		0.167	30.3	38.8	42.4	37.5556	5
500	2	502	11	3	2	4	0.5	0			26.5	33.2	46.5	37.4556	1
500	2	502	12	3	2	5	0.666667	0			23.7	29	53	37.1667	0
500	2	502	13	3	2	6	0.833333	0			23.2	26.4	70	37.8667	1
500	2	502	14	3	2	7	1	0			23.6	25.4	79.1	38	0
500	2	502	15	3	3	1	0	0	0		32.3	40.1	22.7		1	92.1
500	2	502	16	3	3	2	0.166667	1	0.167		30	34.2	47	36.9	4
500	2	502	17	3	3	3	0.333333	1	0.333667		31.9	38.8	45.4	37.8167	4
500	2	502	18	3	3	4	0.5	1	0.500333		26.8	31.1	62.2	37.4889	4
500	2	502	19	3	3	5	0.666667	1	0.667		24.9	27.7	72.6		4
500	2	502	20	3	3	6	0.833333	1	0.833667		24.8	26.9	77.7	37.9667	3
500	2	502	21	3	3	7	1	1	1.00033		24.6	26.7	77.7		3
500	2	502	22	3	4	1	0	0	0		30.8	33.1	52		2	92.9
500	2	502	23	3	4	2	0.166667	1	0.167		30.1	33.8	52.7		3
500	2	502	24	3	4	3	0.333333	1	0.333667						3
500	2	502	25	3	4	4	0.5	2		0.167	25.8	28.9	66.2	36.2889	3
500	2	502	26	3	4	5	0.666667	0			24.9	27.6	71.6	36.2056	0
500	2	502	27	3	4	6	0.833333	0
500	2	502	28	3	4	7	1	0			24.7	27.3	74.3		2
500	3	503	1	3	1	1	0	0	0		24.6	31	24		1	94	1.012
500	3	503	2	3	1	2	0.166667	1	0.167		30.2	38.7	36.7		3
500	3	503	3	3	1	3	0.333333	1	0.333667		29	36.5	43.2		3
500	3	503	4	3	1	4	0.5	1	0.500333		30.6	35.1	43.8		3
500	3	503	5	3	1	5	0.666667	1	0.667		24.1	27.8	63.3		3
500	3	503	6	3	1	6	0.833333	1	0.833667		23.7	26.6	69.2		4
500	3	503	7	3	1	7	1	1	1.00033		24.2	26	71.4		4
500	3	503	8	3	2	1	0	0		0	30.9	41.4	30.7	38.2889	0	94.1	1.006
500	3	503	9	3	2	2	0.166667	2		0.167	30.9	35.9	48.1	38.4	5
500	3	503	10	3	2	3	0.333333	2		0.333667	30.3	38.8	42.4	38.3389	5
500	3	503	11	3	2	4	0.5	0			26.5	33.2	46.5		1
500	3	503	12	3	2	5	0.666667	0			23.7	29	53	37.7056	1
500	3	503	13	3	2	6	0.833333	0			23.2	26.4	70	37.6167	1
500	3	503	14	3	2	7	1	0			23.6	25.4	79.1	37.3556	0
500	3	503	15	3	3	1	0	0	0		32.3	40.1	22.7	37.6278	1	93.6	1.006
500	3	503	16	3	3	2	0.166667	1	0.167		30	34.2	47	36.7778	6
500	3	503	17	3	3	3	0.333333	1	0.333667		31.9	38.8	45.4		6
500	3	503	18	3	3	4	0.5	1	0.500333		26.8	31.1	62.2	37.45	4
500	3	503	19	3	3	5	0.666667	1	0.667		24.9	27.7	72.6	37.6	5
500	3	503	20	3	3	6	0.833333	1	0.833667		24.8	26.9	77.7	38.2	6
500	3	503	21	3	3	7	1	1	1.00033		24.6	26.7	77.7		5
500	3	503	22	3	4	1	0	0	0		30.8	33.1	52	38.2056	5	94
500	3	503	23	3	4	2	0.166667	1	0.167		30.1	33.8	52.7	37.4389	0
500	3	503	24	3	4	3	0.333333	1	0.333667						3
500	3	503	25	3	4	4	0.5	2		0.167	25.8	28.9	66.2	39.0167	7
500	3	503	26	3	4	5	0.666667	2		0.333667	24.9	27.6	71.6	39.6278	7
500	3	503	27	3	4	6	0.833333	0						38.2389
500	3	503	28	3	4	7	1	0			24.7	27.3	74.3		5
500	4	504	1	3	1	1	0	0	0		24.6	31	24		0	78.1	1.015
500	4	504	2	3	1	2	0.166667	1	0.167		30.2	38.7	36.7	37.7556	3
500	4	504	3	3	1	3	0.333333	1	0.333667		29	36.5	43.2	37.8278	4
500	4	504	4	3	1	4	0.5	1	0.500333		30.6	35.1	43.8	37.9056	3
500	4	504	5	3	1	5	0.666667	1	0.667		24.1	27.8	63.3	37.7	3
500	4	504	6	3	1	6	0.833333	1	0.833667		23.7	26.6	69.2	37.6889	3
500	4	504	7	3	1	7	1	1	1.00033		24.2	26	71.4	37.7889	4
500	4	504	8	3	2	1	0	0			30.9	41.4	30.7	37.0889	0	78.2	1.016
500	4	504	9	3	2	2	0.166667	0			30.9	35.9	48.1	37.8278	1
500	4	504	10	3	2	3	0.333333	0			30.3	38.8	42.4	37.9167	1
500	4	504	11	3	2	4	0.5	0		0	26.5	33.2	46.5	38.15	1
500	4	504	12	3	2	5	0.666667	2		0.167	23.7	29	53	39.15	6
500	4	504	13	3	2	6	0.833333	2		0.333667	23.2	26.4	70	39.2056	5
500	4	504	14	3	2	7	1	2		0.500333	23.6	25.4	79.1	37.6556	5
500	4	504	15	3	3	1	0	0	0		32.3	40.1	22.7	36.9	1	77.7	1.014
500	4	504	16	3	3	2	0.166667	1	0.167		30	34.2	47	36.65	4
500	4	504	17	3	3	3	0.333333	1	0.333667		31.9	38.8	45.4	37.6	4
500	4	504	18	3	3	4	0.5	1	0.500333		26.8	31.1	62.2	37.4	3
500	4	504	19	3	3	5	0.666667	1	0.667		24.9	27.7	72.6	37.4278	4
500	4	504	20	3	3	6	0.833333	1	0.833667		24.8	26.9	77.7	37.8389	4
500	4	504	21	3	3	7	1	1	1.00033		24.6	26.7	77.7	37.5056	4
500	4	504	22	3	4	1	0	0	0		30.8	33.1	52	37.15	3	78.4
500	4	504	23	3	4	2	0.166667	1	0.167		30.1	33.8	52.7	36.4778	3
500	4	504	24	3	4	3	0.333333	1	0.333667					37.5667	3
500	4	504	25	3	4	4	0.5	0			25.8	28.9	66.2	37.5889	1
500	4	504	26	3	4	5	0.666667	0			24.9	27.6	71.6	37.6167	1
500	4	504	27	3	4	6	0.833333	0						37.95
500	4	504	28	3	4	7	1	0			24.7	27.3	74.3		0
500	5	505	1	1	1	1	0	0	0		24.6	31	24		0	90.6	1.005
500	5	505	2	1	1	2	0.166667	1	0.167		30.2	38.7	36.7		5
500	5	505	3	1	1	3	0.333333	1	0.333667		29	36.5	43.2		5.5
500	5	505	4	1	1	4	0.5	1	0.500333		30.6	35.1	43.8		4
500	5	505	5	1	1	5	0.666667	1	0.667		24.1	27.8	63.3		6
500	5	505	6	1	1	6	0.833333	1	0.833667		23.7	26.6	69.2		2
500	5	505	7	1	1	7	1	1	1.00033		24.2	26	71.4		5
500	5	505	8	1	2	1	0	0			30.9	41.4	30.7	37.4667	0	90.5	1.005
500	5	505	9	1	2	2	0.166667	0			30.9	35.9	48.1	37.3889	1
500	5	505	10	1	2	3	0.333333	0			30.3	38.8	42.4	36.1889	0
500	5	505	11	1	2	4	0.5	0			26.5	33.2	46.5	37.4278	1
500	5	505	12	1	2	5	0.666667	0			23.7	29	53	37.7389	1
500	5	505	13	1	2	6	0.833333	0		0	23.2	26.4	70		1
500	5	505	14	1	2	7	1	2		0.167	23.6	25.4	79.1	38.95	4
500	5	505	15	1	3	1	0	0	0		32.3	40.1	22.7	37.3556	1	90.5	1.018
500	5	505	16	1	3	2	0.166667	1	0.167		30	34.2	47	37.4778	3
500	5	505	17	1	3	3	0.333333	1	0.333667		31.9	38.8	45.4	38.1778	3
500	5	505	18	1	3	4	0.5	1	0.500333		26.8	31.1	62.2	38.4	4
500	5	505	19	1	3	5	0.666667	1	0.667		24.9	27.7	72.6	37.2667	5
500	5	505	20	1	3	6	0.833333	1	0.833667		24.8	26.9	77.7	38.0389	2
500	5	505	21	1	3	7	1	1	1.00033		24.6	26.7	77.7	38.2389	3
500	5	505	22	1	4	1	0	0	0		30.8	33.1	52		1	91.9	1.008
500	5	505	23	1	4	2	0.166667	1	0.167		30.1	33.8	52.7	37.7667	3
500	5	505	24	1	4	3	0.333333	1	0.333667					38.2278	3
500	5	505	25	1	4	4	0.5	0			25.8	28.9	66.2	37.55	0
500	5	505	26	1	4	5	0.666667	0			24.9	27.6	71.6	37.6056	0
500	5	505	27	1	4	6	0.833333	0						37.9056
500	5	505	28	1	4	7	1	0			24.7	27.3	74.3		0
500	6	506	1	1	1	1	0	0	0		24.6	31	24		0	87.8	1.104
500	6	506	2	1	1	2	0.166667	1	0.167		30.2	38.7	36.7		3
500	6	506	3	1	1	3	0.333333	1	0.333667		29	36.5	43.2	37.5278	5.5
500	6	506	4	1	1	4	0.5	1	0.500333		30.6	35.1	43.8		6
500	6	506	5	1	1	5	0.666667	1	0.667		24.1	27.8	63.3		5
500	6	506	6	1	1	6	0.833333	1	0.833667		23.7	26.6	69.2	37.6	4
500	6	506	7	1	1	7	1	1	1.00033		24.2	26	71.4	37.6278	4
500	6	506	8	1	2	1	0	0			30.9	41.4	30.7	37.35	0	86.5	1.012
500	6	506	9	1	2	2	0.166667	0			30.9	35.9	48.1		1
500	6	506	10	1	2	3	0.333333	0			30.3	38.8	42.4		0
500	6	506	11	1	2	4	0.5	0			26.5	33.2	46.5		1
500	6	506	12	1	2	5	0.666667	0			23.7	29	53		1
500	6	506	13	1	2	6	0.833333	0			23.2	26.4	70	36.1778	1
500	6	506	14	1	2	7	1	0			23.6	25.4	79.1	36.7056	1
500	6	506	15	1	3	1	0	0	0		32.3	40.1	22.7	37.15	1	86.1	1.015
500	6	506	16	1	3	2	0.166667	1	0.167		30	34.2	47	37.1056	3
500	6	506	17	1	3	3	0.333333	1	0.333667		31.9	38.8	45.4	37.8278	3
500	6	506	18	1	3	4	0.5	1	0.500333		26.8	31.1	62.2	38.25	3
500	6	506	19	1	3	5	0.666667	1	0.667		24.9	27.7	72.6	38.0667
500	6	506	20	1	3	6	0.833333	1	0.833667		24.8	26.9	77.7	38.7	5
500	6	506	21	1	3	7	1	1	1.00033		24.6	26.7	77.7	37.5167	4
500	6	506	22	1	4	1	0	0	0		30.8	33.1	52	39.2056	1	85.3	1.012
500	6	506	23	1	4	2	0.166667	1	0.167		30.1	33.8	52.7	39.1167	4
500	6	506	24	1	4	3	0.333333	1	0.333667						4
500	6	506	25	1	4	4	0.5	0			25.8	28.9	66.2	38.0056	0
500	6	506	26	1	4	5	0.666667	0			24.9	27.6	71.6	38.9889	0
500	6	506	27	1	4	6	0.833333	0						39.0667
500	6	506	28	1	4	7	1	0			24.7	27.3	74.3		0
500	7	507	1	1	1	1	0	0	0		24.6	31	24	37.3667	1	87.7	1.003
500	7	507	2	1	1	2	0.166667	1	0.167		30.2	38.7	36.7		3
500	7	507	3	1	1	3	0.333333	1	0.333667		29	36.5	43.2	36.4	3
500	7	507	4	1	1	4	0.5	1	0.500333		30.6	35.1	43.8		5
500	7	507	5	1	1	5	0.666667	1	0.667		24.1	27.8	63.3		5
500	7	507	6	1	1	6	0.833333	1	0.833667		23.7	26.6	69.2	37.7889	4
500	7	507	7	1	1	7	1	1	1.00033		24.2	26	71.4	37.35	4
500	7	507	8	1	2	1	0	0			30.9	41.4	30.7	37.3778	0	87	1.01
500	7	507	9	1	2	2	0.166667	0			30.9	35.9	48.1		1
500	7	507	10	1	2	3	0.333333	0			30.3	38.8	42.4	36.9	1
500	7	507	11	1	2	4	0.5	0			26.5	33.2	46.5	37.5056	1
500	7	507	12	1	2	5	0.666667	0			23.7	29	53	38.4389	2
500	7	507	13	1	2	6	0.833333	0			23.2	26.4	70	37.5278	1
500	7	507	14	1	2	7	1	0			23.6	25.4	79.1	37.3167	0
500	7	507	15	1	3	1	0	0	0		32.3	40.1	22.7		1	87
500	7	507	16	1	3	2	0.166667	1	0.167		30	34.2	47	38.1	1
500	7	507	17	1	3	3	0.333333	1	0.333667		31.9	38.8	45.4	38.7167	1
500	7	507	18	1	3	4	0.5	1	0.500333		26.8	31.1	62.2	38.7278	5
500	7	507	19	1	3	5	0.666667	1	0.667		24.9	27.7	72.6	38.8889	5
500	7	507	20	1	3	6	0.833333	1	0.833667		24.8	26.9	77.7	38.55	5
500	7	507	21	1	3	7	1	1	1.00033		24.6	26.7	77.7	37.3667	5
500	7	507	22	1	4	1	0	0	0		30.8	33.1	52			87.5
500	7	507	23	1	4	2	0.166667	1	0.167		30.1	33.8	52.7	36.8389	5
500	7	507	24	1	4	3	0.333333	1	0.333667					37.9056	5
500	7	507	25	1	4	4	0.5	0			25.8	28.9	66.2	37.3278	0
500	7	507	26	1	4	5	0.666667	0			24.9	27.6	71.6	37.1556	0
500	7	507	27	1	4	6	0.833333	0						37.65
500	7	507	28	1	4	7	1	0			24.7	27.3	74.3		0
600	1	601	1	2	1	1	0	0			24.8	25.8	68.4	37.04	0	78.1	1.005
600	1	601	2	2	1	2	0.166667	0			25.5	27.9	59.9	37.69	0
600	1	601	3	2	1	3	0.333333	0			23.7	25.3	74.8	37	0
600	1	601	4	2	1	4	0.5	0			25.2	27.6	64		0
600	1	601	5	2	1	5	0.666667	0			23.1	25.7	72		0
600	1	601	6	2	1	6	0.833333	0	0		23.4	26.8	66.2		0
600	1	601	7	2	1	7	1	1	0.167		21.7	24.3	74.9		3
600	1	601	8	2	2	1	0	0	0		25	26.1	67.5	36.61	0	78	1.015
600	1	601	9	2	2	2	0.166667	1	0.167		26.7	30.7	56	37.96	3
600	1	601	10	2	2	2.5	0.25	1	0.250333		26.1	30.7	52.2	38.25	3
600	1	601	11	2	2	3	0.333333	1	0.333667		28.3	29.1	54.1	38.02	4
600	1	601	12	2	2	4	0.5	0			28.1	31.7	50.2		0
600	1	601	13	2	2	5	0.666667	0			27.1	29	56.1		0
600	1	601	14	2	2	6	0.833333	0			25.4	28.6	59.2
600	1	601	15	2	2	6.5	0.916667	0			23.6	27.2	63
600	1	601	16	2	2	7	1	0			23.2	23.7	94.2
600	1	601	17	2	3	1	0	0	0		26.1	25.6	83	36.9	0	78	1.014
600	1	601	18	2	3	2	0.166667	1	0.167		27.3	30.3	64.2	38.43	4
600	1	601	19	2	3	3	0.333333	1	0.333667		26.1	29.5	52.9	38.2	3
600	1	601	20	2	3	4	0.5	1	0.500333		25	27.9	68.9	38.45	3
600	1	601	21	2	3	5	0.666667	1	0.667		24.5	28.3	54.2	38.53	5
600	1	601	22	2	3	6	0.833333	0
600	1	601	23	2	3	7	1	0
600	2	602	1	3	1	1	0	0			24.8	25.8	68.4	37.23	0	77.8	1.018
600	2	602	2	3	1	2	0.166667	0			25.5	27.9	59.9	37.3	0
600	2	602	3	3	1	3	0.333333	0			23.7	25.3	74.8	37.39	0
600	2	602	4	3	1	4	0.5	0			25.2	27.6	64	37.67	0
600	2	602	5	3	1	5	0.666667	0			23.1	25.7	72	38.65	2
600	2	602	6	3	1	6	0.833333	0	0		23.4	26.8	66.2	38.52	0
600	2	602	7	3	1	7	1	1	0.167		21.7	24.3	74.9	38.1	2
600	2	602	8	3	2	1	0	0	0		25	26.1	67.5	37.09	0	78.6	1.019
600	2	602	9	3	2	2	0.166667	1	0.167		26.7	30.7	56	37.64	3
600	2	602	10	3	2	2.5	0.25	1	0.250333		26.1	30.7	52.2	37.89	3
600	2	602	11	3	2	3	0.333333	1	0.333667		28.3	29.1	54.1	37.75	3
600	2	602	12	3	2	4	0.5	0		0	28.1	31.7	50.2	37.44	1
600	2	602	13	3	2	5	0.666667	2		0.167	27.1	29	56.1	38.14	3
600	2	602	14	3	2	6	0.833333	0			25.4	28.6	59.2	37.63	0
600	2	602	15	3	2	6.5	0.916667	0			23.6	27.2	63	37.59	0
600	2	602	16	3	2	7	1	0			23.2	23.7	94.2	37.46	0
600	2	602	17	3	3	1	0	0	0		26.1	25.6	83	37.12	0	79.2	1.014
600	2	602	18	3	3	2	0.166667	1	0.167		27.3	30.3	64.2	38.05	3
600	2	602	19	3	3	3	0.333333	1	0.333667		26.1	29.5	52.9	37.88	3
600	2	602	20	3	3	4	0.5	1	0.500333		25	27.9	68.9	37.6	1
600	2	602	21	3	3	5	0.666667	1	0.667		24.5	28.3	54.2	37.47	2
600	2	602	22	3	3	6	0.833333	0
600	2	602	23	3	3	7	1	0
600	3	603	1	3	1	1	0	0			24.8	25.8	68.4	37.19	1	81.6
600	3	603	2	3	1	2	0.166667	0			25.5	27.9	59.9	37.36	0
600	3	603	3	3	1	3	0.333333	0		0	23.7	25.3	74.8	37.7	0
600	3	603	4	3	1	4	0.5	2		0.167	25.2	27.6	64	38.25	3
600	3	603	5	3	1	5	0.666667	0			23.1	25.7	72	36.75	0
600	3	603	6	3	1	6	0.833333	0	0		23.4	26.8	66.2	36.78	0
600	3	603	7	3	1	7	1	1	0.167		21.7	24.3	74.9	38	2
600	3	603	8	3	2	1	0	0	0		25	26.1	67.5	36.64	0	82.4
600	3	603	9	3	2	2	0.166667	1	0.167		26.7	30.7	56	38.16	2
600	3	603	10	3	2	2.5	0.25	1	0.250333		26.1	30.7	52.2	38.37	2
600	3	603	11	3	2	3	0.333333	1	0.333667		28.3	29.1	54.1	38.29	2
600	3	603	12	3	2	4	0.5	2		0.167	28.1	31.7	50.2	40.54	2
600	3	603	13	3	2	5	0.666667	2		0.333667	27.1	29	56.1	40.21	2
600	3	603	14	3	2	6	0.833333	0			25.4	28.6	59.2	39.82	0
600	3	603	15	3	2	6.5	0.916667	0			23.6	27.2	63	39.73	0
600	3	603	16	3	2	7	1	0			23.2	23.7	94.2	39.81	0
600	3	603	17	3	3	1	0	0	0		26.1	25.6	83	36.4	0	80.5
600	3	603	18	3	3	2	0.166667	1	0.167		27.3	30.3	64.2	36.69	3
600	3	603	19	3	3	3	0.333333	1	0.333667		26.1	29.5	52.9		2
600	3	603	20	3	3	4	0.5	1	0.500333		25	27.9	68.9	37.22	2
600	3	603	21	3	3	5	0.666667	1	0.667		24.5	28.3	54.2	38.17	2
600	3	603	22	3	3	6	0.833333	0
600	3	603	23	3	3	7	1	0
600	4	604	1	3	1	1	0	0		0	24.8	25.8	68.4	37.2	0	92.4	1.015
600	4	604	2	3	1	2	0.166667	2		0.167	25.5	27.9	59.9	38.48	3
600	4	604	3	3	1	3	0.333333	0			23.7	25.3	74.8	37.28	0
600	4	604	4	3	1	4	0.5	0			25.2	27.6	64	38.08	0
600	4	604	5	3	1	5	0.666667	0			23.1	25.7	72	37.6	0
600	4	604	6	3	1	6	0.833333	0	0		23.4	26.8	66.2	37.6	0
600	4	604	7	3	1	7	1	1	0.167		21.7	24.3	74.9	38.35	2
600	4	604	8	3	2	1	0	0	0		25	26.1	67.5	37.24	0	93.1	1.014
600	4	604	9	3	2	2	0.166667	1	0.167		26.7	30.7	56	38.53	2
600	4	604	10	3	2	2.5	0.25	1	0.250333		26.1	30.7	52.2	38.53	3
600	4	604	11	3	2	3	0.333333	1	0.333667		28.3	29.1	54.1	38.27	4
600	4	604	12	3	2	4	0.5	2		0.167	28.1	31.7	50.2	38.56	4
600	4	604	13	3	2	5	0.666667	2		0.333667	27.1	29	56.1	38.73	4
600	4	604	14	3	2	6	0.833333	2		0.500333	25.4	28.6	59.2	38.72	4
600	4	604	15	3	2	6.5	0.916667	0			23.6	27.2	63	37.84	0
600	4	604	16	3	3	7	1	0			23.2	23.7	94.2	37.83	0
600	4	604	17	3	3	1	0	0	0		26.1	25.6	83	37.04	0	92.7	1.016
600	4	604	18	3	3	2	0.166667	1	0.167		27.3	30.3	64.2	38.24	3
600	4	604	19	3	3	3	0.333333	1	0.333667		26.1	29.5	52.9	38.28	3
600	4	604	20	3	3	4	0.5	1	0.500333		25	27.9	68.9	38.23	2
600	4	604	21	3	3	5	0.666667	1	0.667		24.5	28.3	54.2	38.73	2
600	4	604	22	3	3	6	0.833333	0
600	4	604	23	3	2	7	1	0
600	5	605	1	1	1	1	0	0			24.8	25.8	68.4	37.89	1	88
600	5	605	2	1	1	2	0.166667	0			25.5	27.9	59.9	37.3	0
600	5	605	3	1	1	3	0.333333	0			23.7	25.3	74.8	38.17	0
600	5	605	4	1	1	4	0.5	0			25.2	27.6	64	37.55	0
600	5	605	5	1	1	5	0.666667	0			23.1	25.7	72	38.53	2
600	5	605	6	1	1	6	0.833333	0	0		23.4	26.8	66.2	37.51	0
600	5	605	7	1	1	7	1	1	0.167		21.7	24.3	74.9	38.11	1
600	5	605	8	1	2	1	0	0	0		25	26.1	67.5	37.25	0	87.8	1.015
600	5	605	9	1	2	2	0.166667	1	0.167		26.7	30.7	56	38.43	4
600	5	605	10	1	2	2.5	0.25	1	0.250333		26.1	30.7	52.2	38.52	5
600	5	605	11	1	2	3	0.333333	1	0.333667		28.3	29.1	54.1	38.3	5
600	5	605	12	1	2	4	0.5	0			28.1	31.7	50.2	37.66	0
600	5	605	13	1	2	5	0.666667	0		0	27.1	29	56.1	37.74	0
600	5	605	14	1	2	6	0.833333	2		0.167	25.4	28.6	59.2	38.4	4
600	5	605	15	1	2	6.5	0.916667	0			23.6	27.2	63	37.89	0
600	5	605	16	1	2	7	1	0			23.2	23.7	94.2	37.39	0
600	5	605	17	1	3	1	0	0	0		26.1	25.6	83	37.32	0	86.8	1.006
600	5	605	18	1	3	2	0.166667	1	0.167		27.3	30.3	64.2		5
600	5	605	19	1	3	3	0.333333	1	0.333667		26.1	29.5	52.9	36.52	6
600	5	605	20	1	3	4	0.5	1	0.500333		25	27.9	68.9	36.06	2
600	5	605	21	1	3	5	0.666667	1	0.667		24.5	28.3	54.2	37.69	3
600	5	605	22	1	3	6	0.833333	0
600	5	605	23	1	3	7	1	0
600	6	606	1	1	1	1	0	0			24.8	25.8	68.4	37.03	0	86.8	1.016
600	6	606	2	1	1	2	0.166667	0			25.5	27.9	59.9	36.8	0
600	6	606	3	1	1	3	0.333333	0			23.7	25.3	74.8	37.46	0
600	6	606	4	1	1	4	0.5	0			25.2	27.6	64	37.29	0
600	6	606	5	1	1	5	0.666667	0			23.1	25.7	72	37.66	0
600	6	606	6	1	1	6	0.833333	0	0		23.4	26.8	66.2	37.68	0
600	6	606	7	1	1	7	1	1	0.167		21.7	24.3	74.9		4
600	6	606	8	1	2	1	0	0	0		25	26.1	67.5	36.9	0	86.3	1.003
600	6	606	9	1	2	2	0.166667	1	0.167		26.7	30.7	56	38.81	4
600	6	606	10	1	2	2.5	0.25	1	0.250333		26.1	30.7	52.2	38.54	4
600	6	606	11	1	2	3	0.333333	1	0.333667		28.3	29.1	54.1	37.92	5
600	6	606	12	1	2	4	0.5	0			28.1	31.7	50.2	37.46	0
600	6	606	13	1	2	5	0.666667	0			27.1	29	56.1	37.48	0
600	6	606	14	1	2	6	0.833333	0		0	25.4	28.6	59.2	37.71	0
600	6	606	15	1	2	6.5	0.916667	2		0.167	23.6	27.2	63	38.44	2
600	6	606	16	1	2	7	1	0			23.2	23.7	94.2	37.94	0
600	6	606	17	1	3	1	0	0	0		26.1	25.6	83	37.35	0	86.6	1.012
600	6	606	18	1	3	2	0.166667	1	0.167		27.3	30.3	64.2	36.07	5
600	6	606	19	1	3	3	0.333333	1	0.333667		26.1	29.5	52.9	36.17	4
600	6	606	20	1	3	4	0.5	1	0.500333		25	27.9	68.9	36.09	4
600	6	606	21	1	3	5	0.666667	1	0.667		24.5	28.3	54.2		3
600	6	606	22	1	3	6	0.833333	0
600	6	606	23	1	3	7	1	0
600	7	607	1	1	1	1	0	0			24.8	25.8	68.4		0	86.3	1.018
600	7	607	2	1	1	2	0.166667	0			25.5	27.9	59.9	36.95	0
600	7	607	3	1	1	3	0.333333	0			23.7	25.3	74.8	37.05	0
600	7	607	4	1	1	4	0.5	0			25.2	27.6	64	37.28	0
600	7	607	5	1	1	5	0.666667	0			23.1	25.7	72	37.22	0
600	7	607	6	1	1	6	0.833333	0	0		23.4	26.8	66.2	37.25	0
600	7	607	7	1	1	7	1	1	0.167		21.7	24.3	74.9	37.48	2
600	7	607	8	1	2	1	0	0	0		25	26.1	67.5	37.15	0	86.5	1.014
600	7	607	9	1	2	2	0.166667	1	0.167		26.7	30.7	56	38.06	4
600	7	607	10	1	2	2.5	0.25	1	0.250333		26.1	30.7	52.2	38.44	4
600	7	607	11	1	2	3	0.333333	1	0.333667		28.3	29.1	54.1	37.97	4
600	7	607	12	1	2	4	0.5	0			28.1	31.7	50.2	37.41	0
600	7	607	13	1	2	5	0.666667	0			27.1	29	56.1	37.42	0
600	7	607	14	1	2	6	0.833333	0			25.4	28.6	59.2	37.59	0
600	7	607	15	1	2	6.5	0.916667	0			23.6	27.2	63	37.64	0
600	7	607	16	1	2	7	1	0			23.2	23.7	94.2	37.97	1
600	7	607	17	1	3	1	0	0	0		26.1	25.6	83	37.12	0	85.8	1.012
600	7	607	18	1	3	2	0.166667	1	0.167		27.3	30.3	64.2		4
600	7	607	19	1	3	3	0.333333	1	0.333667		26.1	29.5	52.9		5
600	7	607	20	1	3	4	0.5	1	0.500333		25	27.9	68.9		3
600	7	607	21	1	3	5	0.666667	1	0.667		24.5	28.3	54.2
600	7	607	22	1	3	6	0.833333	0
600	7	607	23	1	3	7	1	0
600	8	608	1	1	1	1	0	0			24.8	25.8	68.4		0	91.9	1.014
600	8	608	2	1	1	2	0.166667	0			25.5	27.9	59.9	37.4	0
600	8	608	3	1	1	3	0.333333	0			23.7	25.3	74.8	37.5	0
600	8	608	4	1	1	4	0.5	0			25.2	27.6	64	37.66	0
600	8	608	5	1	1	5	0.666667	0		0	23.1	25.7	72	38.08	0
600	8	608	6	1	1	6	0.833333	2		0.167	23.4	26.8	66.2	39.07	3
600	8	608	7	1	1	7	1	1	0.167		21.7	24.3	74.9	38.77	3
600	8	608	8	1	2	1	0	0	0		25	26.1	67.5		0	92	1.013
600	8	608	9	1	2	2	0.166667	1	0.167		26.7	30.7	56		3
600	8	608	10	1	2	2.5	0.25	1	0.250333		26.1	30.7	52.2	38.33	4
600	8	608	11	1	2	3	0.333333	1	0.333667		28.3	29.1	54.1	38.33	3
600	8	608	12	1	2	4	0.5	0			28.1	31.7	50.2	37.58	0
600	8	608	13	1	2	5	0.666667	0			27.1	29	56.1	37.67	0
600	8	608	14	1	2	6	0.833333	0			25.4	28.6	59.2	37.91	0
600	8	608	15	1	2	6.5	0.916667	0			23.6	27.2	63	38.07	0
600	8	608	16	1	2	7	1	0			23.2	23.7	94.2	37.94	0
600	8	608	17	1	3	1	0	0	0		26.1	25.6	83	37.08	0	92.9	1.018
600	8	608	18	1	3	2	0.166667	1	0.167		27.3	30.3	64.2	38.6	3
600	8	608	19	1	3	3	0.333333	1	0.333667		26.1	29.5	52.9	38.14	4
600	8	608	20	1	3	4	0.5	1	0.500333		25	27.9	68.9	38.04	2
600	8	608	21	1	3	5	0.666667	1	0.667		24.5	28.3	54.2	38.45	5
600	8	608	22	1	3	6	0.833333	0
600	8	608	23	1	3	7	1	0
